# Supplementary material for: New blueberry and mortiño relatives (Ericaceae) from northwestern Colombia
Source: PhytoKeys. 2015 Apr 22;(49):33–58. doi: 10.3897/phytokeys.49.8383 (PMC4432232; doi:10.3897/phytokeys.49.8383)
Supplement: XML Treatment for Psammisia pinnata [file phytokeys.49.8383-treatment1.xml]

<!DOCTYPE tp:taxon-treatment
  PUBLIC "-//TaxonX//DTD Taxonomic Treatment Publishing DTD v0 20100105//EN" "tax-treatment-NSO.dtd">
<tp:taxon-treatment xmlns:tp="http://www.plazi.org/taxpub"><tp:treatment-meta><kwd-group><label>Taxon classification</label><kwd><named-content content-type="kingdom">Plantae</named-content></kwd><kwd><named-content content-type="order">Ericales</named-content></kwd><kwd><named-content content-type="family">Ericaceae</named-content></kwd></kwd-group><mixed-citation publication-type="journal"><person-group><name><surname>Pedraza-Peñalosa</surname><given-names>Paola</given-names></name></person-group><article-title>New blueberry and <italic>mortiño</italic> relatives (<tp:taxon-name><tp:taxon-name-part taxon-name-part-type="family">Ericaceae</tp:taxon-name-part></tp:taxon-name>) from northwestern Colombia</article-title><source>PhytoKeys</source><day>22</day><month>4</month><year>2015</year><volume>2015</volume><issue>49</issue><fpage>33</fpage><lpage>58</lpage><pub-id pub-id-type="doi">10.3897/phytokeys.49.8383</pub-id></mixed-citation></tp:treatment-meta><tp:nomenclature><tp:taxon-name>
                            <tp:taxon-name-part taxon-name-part-type="genus">Psammisia</tp:taxon-name-part>
                            <tp:taxon-name-part taxon-name-part-type="species">pinnata</tp:taxon-name-part>
                            <object-id xmlns:xlink="http://www.w3.org/1999/xlink" content-type="ipni" xlink:type="simple">urn:lsid:ipni.org:names:77146695-1</object-id>
                        </tp:taxon-name><tp:taxon-authority>Pedraza</tp:taxon-authority><tp:taxon-status xmlns:xlink="http://www.w3.org/1999/xlink" xlink:type="simple">sp. nov.</tp:taxon-status><xref ref-type="fig" rid="F1">Figures 1</xref><xref ref-type="fig" rid="F2">, 2</xref><xref ref-type="fig" rid="F3">, 3</xref></tp:nomenclature><tp:treatment-sec sec-type="Diagnosis"><title>Diagnosis.</title><p><italic><tp:taxon-name><tp:taxon-name-part taxon-name-part-type="genus">Psammisia</tp:taxon-name-part> <tp:taxon-name-part taxon-name-part-type="species">pinnata</tp:taxon-name-part></tp:taxon-name></italic> stands out among all other <italic><tp:taxon-name><tp:taxon-name-part taxon-name-part-type="genus">Psammisia</tp:taxon-name-part></tp:taxon-name></italic> s.l. because its distinctive large leaves (among the largest in the genus) that are subcoriaceous to chartaceous, elliptic to oblong, sometimes slightly asymmetrical, and which have pinnate venation; its petioles are pulvinate. Also distinctive is its ridged bark and conspicuous raceme rachises, and the relatively long flowers with staminal filaments fused at their very base.</p></tp:treatment-sec><tp:treatment-sec sec-type="Type"><title>Type.</title><p>COLOMBIA. Antioquia: Municipio Urrao. Corregimiento La Encarnación, Parque Nacional Natural Las Orquídeas, camino entre el páramo del Almorzadero y la cabaña de Calles, [<named-content xmlns:xlink="http://www.w3.org/1999/xlink" content-type="dwc:verbatimCoordinates" xlink:type="simple">6°31'N; 76°15'W</named-content>. 1400 m], 31 Jul 2011 (fl, fr) <italic>P. Pedraza-Peñalosa, J. Betancur, M. F. González, R. Arévalo, D. Sanín, A. Zuluaga, A. Duque &amp; J. Serna 2491</italic> (holotype: COL!; isotypes: HUA!, E!, MO!, NY! [NY02058401]).</p></tp:treatment-sec><tp:treatment-sec sec-type="Description"><title>Description.</title><p>Terrestrial or epiphyte <italic>shrubs</italic>, more or less erect or with arching branches, 1.5 m tall; stems brown-black, ridged or subterete, with soft and small grooves twisting near nodes, glabrous, pith drying dark purple, most terminal branches usually hollow, and, at least in one occasion, inhabited by ants; twigs with a few deep ridges running lengthwise and often twisting near nodes, glabrous. Axillary buds compressed; prophylls 2, inconspicuous, valvate, ovate, 1.5–2 mm long, margin ciliolate, the hairs unicellular and eglandular (all indumentum composed of this type of hairs except when indicated), apex acute, glabrous. <italic>Leaves</italic> alternate; petiole subterete, thick and basally pulvinate, 1–2.8 cm long, glabrous; lamina subcoriaceous to chartaceous, elliptic to oblong, sometimes slightly asymmetrical (more evident in large leaves), (19–)23–45 × (5–)8.7–22 cm, base cuneate to sometimes nearly truncate, margin entire and eciliate except for the very young leaves with a handful of caducous apical hairs, apex (long or short) acuminate, glabrate with caducous hairs on both sides, adaxial hairs inconspicuous (&lt; 0.5 mm long), abaxial hairs often affixed atop of what seem to be minute laminar glands; laminar glands only evident abaxially, drying black, sparse, small, and round; venation pinnate, with up to 5 visible orders in dry specimens, 8–11 secondaries per side, these alternate (rarely subopposite), evenly dispersed along the lamina, ascending, brochidodromous, intersecondaries present toward midsection, midrib and secondaries adaxially impressed and abaxially raised, tertiaries well marked (in mature leaves), parallel among themselves and inserted at ca. 80–90° with respect to midrib. <italic>Inflorescence</italic> an axillary, solitary, 5–11-flowered raceme, often cauliflorous; inflorescence bracts caducous, chartaceous, ovate, 1.2–1.8 × 1.7–3 mm, margin entire and eciliate, apex obtuse, glabrous on both sides, venation obscure; rachis pink or magenta (fuchsia), 9–16 mm long, glabrous; floral bract 1, persistent, chartaceous, white, ovate, 1–3 × 1.5–2.5 mm, margin entire and eciliate, apex obtuse to acute, glabrous on both sides, venation obscure; pedicel pink or magenta (fuchsia), articulated with calyx, 9–23 mm long, glabrous; bracteoles 2, persistent, medially to distally inserted, opposite, chartaceous, white, ovate, 1.3–1.6 × 1–1.2 mm, margin entire and eciliate and with one or two pairs of stout masses of fimbria, apparently glandular in nature, easily breakable, apex acute, glabrous on both sides, venation obscure. <italic>Flowers</italic> 5-merous, actinomorphic, diplostemonous. Calyx pink or magenta, the lobes whitish with black marginal glands, cupuliform and sometimes slightly flaring out apically (urceolate <italic>in vivo</italic>), 6–8.5 mm long, glabrous; tube cupuliform, terete, ca. 3.5 mm long; limb spreading when dry (erect <italic>in vivo</italic>), 3–4 mm long; lobes ovate, 1–1.8 × 2–3.5 mm long, glandular margin on each side of the lobe (excluding the apex) sometimes breaking into stout segments of fusing glandular fimbria (sensu Luteyn 1983), margin eciliate, apex acute; sinuses obtuse (U-shaped); aestivation unknown. Corolla white (in bud basally pink and distally white), fleshy, not bistratose, conic, terete, 17–22 mm long, ca. 4.5 mm diam., ca. 2.5 mm wide at throat, glabrous within and without; lobes ovate, 1.2–1.3 × 1.4–1.5 mm, apex acute; aestivation valvate. <italic>Stamens</italic> 10, equal (though one cycle very slightly shorter than the other by &lt; 0.5 mm), 7–9 mm long, included, not adherent to corolla; filaments connate in basal 0.3–1.5 mm, 3–4.7 mm long, glabrous, marginally glabrous or glabrate, the hairs inconspicuous, ca. 0.1 mm long; anthers 7–8 mm long, connective spurless; thecae 4.5–5 mm long, prognathous, without basal appendage, papillate; tubules 2, free, straight, basally similar in width to thecae, 2.2–3 mm long, smooth, dehiscing by introrse slits almost as long as the tubules, 2.2–2.7 mm long. <italic>Ovary</italic> 5-locular; nectary not pulvinate, top of ovary flat or concave; style 17–20 mm long, included; stigma punctiform. <italic>Berry</italic> ca. 12 mm diam., turning green with age, the lobes yellowish and converging.</p><fig id="F1" position="float" orientation="portrait"><label>Figure 1.</label><caption><p>Illustration of <italic><tp:taxon-name><tp:taxon-name-part taxon-name-part-type="genus">Psammisia</tp:taxon-name-part> <tp:taxon-name-part taxon-name-part-type="species">pinnata</tp:taxon-name-part></tp:taxon-name></italic>. <bold>A</bold> Branches with leaves and inflorescences; general aspect of the plant <bold>B</bold> Close-up of leaves with detail of hairs <bold>C</bold> Branch with inflorescences and flowers at and post anthesis <bold>D</bold> Immature inflorescence with floral buds <bold>E</bold> Immature flower with pedicel <bold>F</bold> Calyx post-anthesis <bold>G</bold> Stamens in lateral, abaxial, adaxial and views. [Drawn from the type and <italic>P. Pedraza-Peñalosa et al. 2015</italic>.]</p></caption><graphic xmlns:xlink="http://www.w3.org/1999/xlink" xlink:href="phytokeys-049-033-g001.jpg" position="float" orientation="portrait" xlink:type="simple" id="oo_42590.jpg"/></fig><fig id="F2" position="float" orientation="portrait"><label>Figure 2.</label><caption><p><italic><tp:taxon-name><tp:taxon-name-part taxon-name-part-type="genus">Psammisia</tp:taxon-name-part> <tp:taxon-name-part taxon-name-part-type="species">pinnata</tp:taxon-name-part></tp:taxon-name></italic>. <bold>A</bold> Branches with leaves and inflorescences <bold>B</bold> Adaxial detail of leaf venation <bold>C</bold> Immature fruit attached to inflorescence axis <bold>D</bold> Floral buds, lateral view. [Photos by P. Pedraza-Peñalosa (<bold>A–C</bold>) and Nelson R. Salinas (<bold>D</bold>).]</p></caption><graphic xmlns:xlink="http://www.w3.org/1999/xlink" xlink:href="phytokeys-049-033-g002.jpg" position="float" orientation="portrait" xlink:type="simple" id="oo_42591.jpg"/></fig><fig id="F3" position="float" orientation="portrait"><label>Figure 3.</label><caption><p><italic><tp:taxon-name><tp:taxon-name-part taxon-name-part-type="genus">Psammisia</tp:taxon-name-part> <tp:taxon-name-part taxon-name-part-type="species">pinnata</tp:taxon-name-part></tp:taxon-name></italic>. <bold>A</bold> Immature inflorescences and abaxial side of leaf <bold>B</bold> Immature flowers. [Photos by P. Pedraza-Peñalosa (<bold>A</bold>) and Nelson R. Salinas (<bold>B</bold>).]</p></caption><graphic xmlns:xlink="http://www.w3.org/1999/xlink" xlink:href="phytokeys-049-033-g003.jpg" position="float" orientation="portrait" xlink:type="simple" id="oo_42592.jpg"/></fig></tp:treatment-sec><tp:treatment-sec sec-type="Distribution and ecology"><title>Distribution and ecology.</title><p><italic><tp:taxon-name><tp:taxon-name-part taxon-name-part-type="genus">Psammisia</tp:taxon-name-part> <tp:taxon-name-part taxon-name-part-type="species">pinnata</tp:taxon-name-part></tp:taxon-name></italic> is restricted to the rich humid premontane and montane forests of the Colombian Western Cordillera (Antioquia, Risaralda, and Valle del Cauca) where it is known to flower and fruit in January, April, and July. It grows at 950–1900 m.</p></tp:treatment-sec><tp:treatment-sec sec-type="Etymology"><title>Etymology.</title><p>The species name indicates the characteristic pinnate leaf venation.</p></tp:treatment-sec><tp:treatment-sec sec-type="Preliminary conservation status"><title>Preliminary conservation status.</title><p><italic><tp:taxon-name><tp:taxon-name-part taxon-name-part-type="genus">Psammisia</tp:taxon-name-part> <tp:taxon-name-part taxon-name-part-type="species">pinnata</tp:taxon-name-part></tp:taxon-name></italic> occupies a large geographic area and ample altitudinal range, therefore there is no concern for its conservation status. However, it must be noted that Colombian Andes have alarming rates of deforestation and transformation, putting its natural vegetation under constant threat.</p></tp:treatment-sec><tp:treatment-sec sec-type="Discussion"><title>Discussion.</title><!--PageBreak--><p><italic><tp:taxon-name><tp:taxon-name-part taxon-name-part-type="genus">Psammisia</tp:taxon-name-part> <tp:taxon-name-part taxon-name-part-type="species">pinnata</tp:taxon-name-part></tp:taxon-name></italic> is perhaps morphologically close to <italic><tp:taxon-name><tp:taxon-name-part taxon-name-part-type="genus">Psammisia</tp:taxon-name-part> <tp:taxon-name-part taxon-name-part-type="species">multijuga</tp:taxon-name-part></tp:taxon-name></italic> Sleumer although it is clearly differentiable because of the soft bark grooves that twist near the nodes (vs. bark smooth in <italic><tp:taxon-name><tp:taxon-name-part taxon-name-part-type="genus">Psammisia</tp:taxon-name-part> <tp:taxon-name-part taxon-name-part-type="species">multijuga</tp:taxon-name-part></tp:taxon-name></italic>); dark purple branch pith (vs. white pith); elliptic to oblong (vs. ovate), apically acuminate (vs. abruptly acuminate [subcuspidato-acuminata]), and glabrous (vs. with inconspicuous hairs on both sides) leaves; black laminar glands evident (but small) abaxially (vs. few and inconspicuous); well-marked (abaxially) parallel tertiary venation, distinctively inserted at ca. 80–90° with respect to midrib (vs. not well-marked and reticulated); larger and fuller racemes with 5–11 flowers and rachises 9–16 mm long (vs. 2-flowered racemes and 2–4 mm long rachises [4–5-flowered fascicle in the protologue of <italic><tp:taxon-name><tp:taxon-name-part taxon-name-part-type="genus">Psammisia</tp:taxon-name-part> <tp:taxon-name-part taxon-name-part-type="species">multijuga</tp:taxon-name-part></tp:taxon-name></italic>]); glabrous calyces (vs. inconspicuously puberulous, the hairs eglandular and &lt;0.5 mm long [glabrous in the protologue of <italic><tp:taxon-name><tp:taxon-name-part taxon-name-part-type="genus">Psammisia</tp:taxon-name-part> <tp:taxon-name-part taxon-name-part-type="species">multijuga</tp:taxon-name-part></tp:taxon-name></italic>]), with lobes with glandular margins (vs. eglandular); longer corollas (17–22 vs. 15 mm); basally connate staminal filaments, 3–4.7 mm long (vs. free, 2–2.5 mm long); tubules 2.2–3 mm long, dehiscing by slits almost as long as the tubules (vs. tubules 4.3–4.6 mm long, dehiscing by short slits 1.5 mm long).</p></tp:treatment-sec><tp:treatment-sec sec-type="Specimens examined"><title>Specimens examined.</title><p><bold>COLOMBIA. Antioquia:</bold> Municipio Urrao, Corregimiento La Encarnación, Vereda Calles, Parque Nacional Natural Las Orquídeas, finca de Alfonso Pino, entre la divisoria de las quebradas La Virola y El Bosque, al NW de la cabaña Calles, <named-content xmlns:xlink="http://www.w3.org/1999/xlink" content-type="dwc:verbatimCoordinates" xlink:type="simple">6°31'35"N; 76°15'50"W</named-content>, 1450–1470 m, 27 Jan 2011 (fl, fr), <!--PageBreak--><italic>P. Pedraza-Peñalosa et al. 2015</italic> [COL! (2 sheets), HUA, MO, NY! (2 sheets)]; Parque Nacional Natural Las Orquídeas, sector Calles arriba, sitio El Macho, <named-content xmlns:xlink="http://www.w3.org/1999/xlink" content-type="dwc:verbatimCoordinates" xlink:type="simple">6°32'22"N; 76°14'05"W</named-content>, 1700–1750 m, 9 Dec 2013 (fl), <italic>N. R. Salinas et al. 865</italic> [COL, E!, HUA, LPB!, MO!, NY! (2 sheets)]; Near top of Cordillera Occidental on trail from Encarnación to Parque Nacional Natural Las Orquídeas, 1900–2100 m, 27 Jan 1979 (fl), <italic>A. Gentry &amp; A. Renteria 24641</italic> (COL, MO!, NY!); Corregimiento Nutibara, region of Murrí, Nutibara-La Blanquita road, 1700–1800 m, 19 Apr 1988 (fl. buds), <italic>J. L. Luteyn et al. 12002</italic> (AAU, COL, HUA, MO, NY!), 950–1380 m, 20 Apr 1988 (fl. buds), <italic>J. L. Luteyn et al. 12110</italic> (COL, NY!). <bold>Risaralda:</bold> Municipio Mistrató, Inspección de Policia de Jeguadas, camino entre Jeguadas y Puerto de Oro, entre los sitios Curramaí y Pisones, 1200–1500 m, 3 Abr 1992 (fr), <italic>J. Betancur et al. 3312</italic> (COL, NY!). <bold>Valle del Cauca:</bold> Municipio Cali, Finca Zingara, km 18 de la carretera Cali-Buenaventura, km. 4 vía Dapa, Corregimiento La Elvira, 1900 m, 2 Abr 2000 (fl), <italic>J. Giraldo-Gensini 903</italic> (NY!).</p></tp:treatment-sec></tp:taxon-treatment>
