# Supplementary material for: New blueberry and mortiño relatives (Ericaceae) from northwestern Colombia
Source: PhytoKeys. 2015 Apr 22;(49):33–58. doi: 10.3897/phytokeys.49.8383 (PMC4432232; doi:10.3897/phytokeys.49.8383)
Supplement: XML Treatment for Psammisia pseudoverticillata [file phytokeys.49.8383-treatment2.xml]

<!DOCTYPE tp:taxon-treatment
  PUBLIC "-//TaxonX//DTD Taxonomic Treatment Publishing DTD v0 20100105//EN" "tax-treatment-NSO.dtd">
<tp:taxon-treatment xmlns:tp="http://www.plazi.org/taxpub"><tp:treatment-meta><kwd-group><label>Taxon classification</label><kwd><named-content content-type="kingdom">Plantae</named-content></kwd><kwd><named-content content-type="order">Ericales</named-content></kwd><kwd><named-content content-type="family">Ericaceae</named-content></kwd></kwd-group><mixed-citation publication-type="journal"><person-group><name><surname>Pedraza-Peñalosa</surname><given-names>Paola</given-names></name></person-group><article-title>New blueberry and <italic>mortiño</italic> relatives (<tp:taxon-name><tp:taxon-name-part taxon-name-part-type="family">Ericaceae</tp:taxon-name-part></tp:taxon-name>) from northwestern Colombia</article-title><source>PhytoKeys</source><day>22</day><month>4</month><year>2015</year><volume>2015</volume><issue>49</issue><fpage>33</fpage><lpage>58</lpage><pub-id pub-id-type="doi">10.3897/phytokeys.49.8383</pub-id></mixed-citation></tp:treatment-meta><tp:nomenclature><tp:taxon-name>
                            <tp:taxon-name-part taxon-name-part-type="genus">Psammisia</tp:taxon-name-part>
                            <tp:taxon-name-part taxon-name-part-type="species">pseudoverticillata</tp:taxon-name-part>
                            <object-id xmlns:xlink="http://www.w3.org/1999/xlink" content-type="ipni" xlink:type="simple">urn:lsid:ipni.org:names:77146696-1</object-id>
                        </tp:taxon-name><tp:taxon-authority>Pedraza</tp:taxon-authority><tp:taxon-status xmlns:xlink="http://www.w3.org/1999/xlink" xlink:type="simple">sp. nov.</tp:taxon-status><xref ref-type="fig" rid="F4">Figures 4</xref><xref ref-type="fig" rid="F5">, 5</xref><xref ref-type="fig" rid="F6">, 6</xref><!--PageBreak--><!--PageBreak--><!--PageBreak--></tp:nomenclature><tp:treatment-sec sec-type="Diagnosis"><title>Diagnosis.</title><p><italic><tp:taxon-name><tp:taxon-name-part taxon-name-part-type="genus">Psammisia</tp:taxon-name-part> <tp:taxon-name-part taxon-name-part-type="species">pseudoverticillata</tp:taxon-name-part></tp:taxon-name></italic> can be easily differentiated from all other <italic><tp:taxon-name><tp:taxon-name-part taxon-name-part-type="genus">Psammisia</tp:taxon-name-part></tp:taxon-name></italic> s.l. by its leaves, which are clustered and seemingly verticillate, chartaceous, large, obovate, bullate <italic>in vivo</italic>, pinnate, decurrent at the base, and subtended by a basally pulvinated petiole. Its congested racemes bear flowers that are distinctive because of their large size, thickness and fleshiness; however, it must be noted that the flowers of this new species shrink significantly upon drying. The flowers of <italic><tp:taxon-name><tp:taxon-name-part taxon-name-part-type="genus">Psammisia</tp:taxon-name-part> <tp:taxon-name-part taxon-name-part-type="species">pseudoverticillata</tp:taxon-name-part></tp:taxon-name></italic> are also characterized by its color combination and angled calyces and corollas (calyces markedly angled).</p></tp:treatment-sec><tp:treatment-sec sec-type="Type"><title>Type.</title><p>COLOMBIA. Antioquia: Municipio Urrao. Corregimiento La Encarnación, Vereda Calles, Parque Nacional Natural Las Orquídeas, camino Calles-La Encarnación, después de la confluencia del Río Polo y el Río Calles, antes del Río San Pedro, sitio La Quiebra, <named-content xmlns:xlink="http://www.w3.org/1999/xlink" content-type="dwc:verbatimCoordinates" xlink:type="simple">6°30'31"N; 76°14'W</named-content>, 1600–1850 m, 31 Jan–2 Feb 2011 (fl), <italic>P. Pedraza-Peñalosa, J. Betancur, M. F. González, G. Giraldo, F. Gómez, A. Duque &amp; J. Serna 2134</italic> (holotype: COL!; isotypes: HUA!, NY! [NY02058402]).</p></tp:treatment-sec><tp:treatment-sec sec-type="Description"><title>Description.</title><p>Terrestrial <!--PageBreak--><!--PageBreak--><!--PageBreak--><italic>shrubs</italic> with arching branches, &lt; 1 m tall; stems and twigs somehow flatten, caniculated lengthwise, apparently glabrous, the hairs inconspicuous (&lt; 0.1 mm long), unicellular and eglandular (= minute hair type), bark brown and smooth. Axillary buds not observed. <italic>Leaves</italic> alternate, originated very close together, pseudoverticillate with clusters of 3–5 leaves separated by leafless sections several centimeters long; petiole caniculate, basally pulvinate, 4–12 mm long, glabrate, minute type of hair; lamina chartaceous, bullate <italic>in vivo</italic>, obovate, (17.5–)20.5–24 × (6.5–)12–14.2 cm (at least 24 cm long, apices incomplete), base attenuate and decurrent, margin entire and eciliate, apex missing in herbarium specimens but probably acuminate, glabrate on both sides, adaxially with caducous minute hairs, abaxially the hairs of arachnoid type, ca. 1 mm long, very thin, multicellular and eglandular; laminar glands absent; venation pinnate, with up to 4 orders visible adaxially in dry specimens, midrib adaxially impressed and abaxially raised, at least 9–11 secondaries per side, these alternate or subopposite, evenly dispersed along the lamina, ascending, adaxially flat and abaxially raised, brochidodromous, intersecondaries frequent. <italic>Inflorescence</italic> an axillary, solitary, 6–8-flowered raceme; inflorescence bracts, floral bract, and bracteoles alike, persistent, chartaceous, cream-reddish-colored, ovate, 1.6–1.8 × 1.5–2 mm, margin entire and inconspicuously ciliolate, the hairs of the minute type but a few are multicellular, apex obtuse or acute, glabrous on both sides, venation obscure, the bracteoles are different in having apex acute and more abundant marginal multicellular hairs that are fused in masses of fimbria toward the base; peduncle 4 mm long, rachis 5–10 mm long, both red-brown, glabrate, the hairs of the arachnoid type, also covered with minute, whitish warts <italic>in vivo</italic> (inconspicuous when dried, though imparting rough look); pedicel red-brown, articulate with calyx, 12–14 mm long (17 mm <italic>in vivo</italic>), with the same indumentum and warts of the rachis; bracteoles 2, basal, supopposite to alternate. <italic>Flowers</italic> 5-merous, actinomorphic, diplostemonous. Calyx red-brown, ellipsoid, 5-angled, the angles sharp and opposite to the sinuses, 8–9.2 mm long (10.5–11 mm <italic>in vivo</italic>), sparsely tomentulose with a combination of arachnoid and minute hair types, specially warty distally; tube ellipsoid, 6–7.4 mm long (8.5–9 mm <italic>in vivo</italic>); limb erect, 1.8–2 mm long; lobes deltate, 1 × 3.2 mm long, (1.5–1.7 × 4 mm <italic>in vivo</italic>), margin scariose (except at apex) and sometimes broken up in segments or with a few multicellular and eglandular hairs, apex acute; sinuses obtuse (U-shaped); aestivation unknown. Corolla dark pink with white throat and lobes, very fleshy, not bistratose, urceolate, 5-angled, 12–14 mm long (19 mm <italic>in vivo</italic>), 4–5.2 mm diam. (ca. 10 mm <italic>in vivo</italic>), 2.4–3 mm wide at throat (ca. 5 mm <italic>in vivo</italic>), puberulous without with a combination of arachnoid and minute hairs, the indumentum more abundant distally, glabrous within; lobes ovate, ca. 1.1 × 1.1 mm (ca. 2 × 2 mm <italic>in vivo</italic>), apex acute, reflexed at maturity; aestivation valvate. <italic>Stamens</italic> 10, equal, 8.7–9 mm long, included, not adherent to corolla; filaments free, long-triangular, 2.3–2.5 mm long, marginally glabrate, with minute hairs; anthers 8.3–8.5 mm long, connective spurless; thecae 4.1–4.5 mm long, slightly prognathous, without basal appendage, papillate; tubules 2, free, straight, 4–4.2 mm long, smooth, dehiscing by introrse slits, 2.7–3.5 mm long. Nectary not pulvinate, slightly concave <italic>in vivo</italic>, glabrous; style 15–17 mm long, included; stigma punctiform. <italic>Berry</italic> unknown.</p><fig id="F4" position="float" orientation="portrait"><label>Figure 4.</label><caption><p>Illustration of <italic><tp:taxon-name><tp:taxon-name-part taxon-name-part-type="genus">Psammisia</tp:taxon-name-part> <tp:taxon-name-part taxon-name-part-type="species">pseudoverticillata</tp:taxon-name-part></tp:taxon-name></italic>. <bold>A</bold> Branch with clustered leaves and inflorescence <bold>B</bold> Floral bud and mature flower <bold>C</bold> Flower with the corolla removed to show the stamens arranged around the style; details of the calyx lobes (above) and bracteoles (below) <bold>D</bold> Stamens in lateral, abaxial, adaxial and views. [Drawn from the holotype.]</p></caption><graphic xmlns:xlink="http://www.w3.org/1999/xlink" xlink:href="phytokeys-049-033-g004.jpg" position="float" orientation="portrait" xlink:type="simple" id="oo_42593.jpg"/></fig><fig id="F5" position="float" orientation="portrait"><label>Figure 5.</label><caption><p><italic><tp:taxon-name><tp:taxon-name-part taxon-name-part-type="genus">Psammisia</tp:taxon-name-part> <tp:taxon-name-part taxon-name-part-type="species">pseudoverticillata</tp:taxon-name-part></tp:taxon-name></italic>. <bold>A</bold> Clustered leaves <bold>B</bold> Inflorescences, side view. [Photos by P. Pedraza-Peñalosa.]</p></caption><graphic xmlns:xlink="http://www.w3.org/1999/xlink" xlink:href="phytokeys-049-033-g005.jpg" position="float" orientation="portrait" xlink:type="simple" id="oo_42594.jpg"/></fig><fig id="F6" position="float" orientation="portrait"><label>Figure 6.</label><caption><p><italic><tp:taxon-name><tp:taxon-name-part taxon-name-part-type="genus">Psammisia</tp:taxon-name-part> <tp:taxon-name-part taxon-name-part-type="species">pseudoverticillata</tp:taxon-name-part></tp:taxon-name></italic>. <bold>A</bold> Branch with leaves and inflorescences <bold>B</bold> Close up of flowers showing the angled calyces. [Photos by P. Pedraza-Peñalosa.]</p></caption><graphic xmlns:xlink="http://www.w3.org/1999/xlink" xlink:href="phytokeys-049-033-g006.jpg" position="float" orientation="portrait" xlink:type="simple" id="oo_42595.jpg"/></fig></tp:treatment-sec><tp:treatment-sec sec-type="Distribution and ecology"><title>Distribution and ecology.</title><p><italic><tp:taxon-name><tp:taxon-name-part taxon-name-part-type="genus">Psammisia</tp:taxon-name-part> <tp:taxon-name-part taxon-name-part-type="species">pseudoverticillata</tp:taxon-name-part></tp:taxon-name></italic> is endemic to Antioquia (Colombia) and it is only known by the type specimen collected in Las Orquídeas National Park. It is known to flower in January and February. It grows in humid montane forests at 1600–1850 m.</p></tp:treatment-sec><tp:treatment-sec sec-type="Etymology"><title>Etymology.</title><p>The species epithet refers to the clustered tendency of the leaves.</p></tp:treatment-sec><tp:treatment-sec sec-type="Preliminary conservation status"><title>Preliminary conservation status.</title><p><italic><tp:taxon-name><tp:taxon-name-part taxon-name-part-type="genus">Psammisia</tp:taxon-name-part> <tp:taxon-name-part taxon-name-part-type="species">pseudoverticillata</tp:taxon-name-part></tp:taxon-name></italic> it is only known by the type specimen collected in montane forests of Las Orquídeas National Park. Only one individual has been observed throughout several years of fieldwork. Currently, montane forest, and the park in general, suffer from degradation product of human activities (agriculture, selective logging, livestock), therefore I consider this species vulnerable due to the small area it occupies, its perceived scarcity, and current habitat threats.</p></tp:treatment-sec><tp:treatment-sec sec-type="Discussion"><title>Discussion.</title><p>Apparently, <!--PageBreak--><italic><tp:taxon-name><tp:taxon-name-part taxon-name-part-type="genus">Psammisia</tp:taxon-name-part> <tp:taxon-name-part taxon-name-part-type="species">pseudoverticillata</tp:taxon-name-part></tp:taxon-name></italic> is the only in the genus with seemingly verticillate leaves; only <italic><tp:taxon-name><tp:taxon-name-part taxon-name-part-type="genus">Psammisia</tp:taxon-name-part> <tp:taxon-name-part taxon-name-part-type="species">oppositiflora</tp:taxon-name-part></tp:taxon-name></italic> Luteyn has opposite or subopposite leaves. <italic><tp:taxon-name><tp:taxon-name-part taxon-name-part-type="genus">Psammisia</tp:taxon-name-part> <tp:taxon-name-part taxon-name-part-type="species">pseudoverticillata</tp:taxon-name-part></tp:taxon-name></italic> is morphologically closer to <italic><tp:taxon-name><tp:taxon-name-part taxon-name-part-type="genus">Psammisia</tp:taxon-name-part> <tp:taxon-name-part taxon-name-part-type="species">orthoneura</tp:taxon-name-part></tp:taxon-name></italic> but the latter is differentiated because of its evenly distributed glabrous leaves (vs. leaves clustered, glabrate with minute hairs in <italic><tp:taxon-name><tp:taxon-name-part taxon-name-part-type="genus">Psammisia</tp:taxon-name-part> <tp:taxon-name-part taxon-name-part-type="species">pseudoverticillata</tp:taxon-name-part></tp:taxon-name></italic>); obscurely articulate pedicels or apparently continuous with the calyx (vs. articulate); shorter (7–8 mm long), cupuliform, terete calyces (vs. 8–11 mm long, ellipsoid, with 5 well-defined angles); terete and shorter corollas (12–13 mm long vs. 5-angled, 12–19 mm long); and its staminal connectives with obsolete spurs (according to protologue) (vs. without spurs). A plant collected in La Serranía de los Paraguas (Valle del Cauca, Municipio El Cairo), where several <tp:taxon-name><tp:taxon-name-part taxon-name-part-type="family">Ericaceae</tp:taxon-name-part></tp:taxon-name> novelties have recently been found (<xref ref-type="bibr" rid="B10">Pedraza-Peñalosa 2008</xref>), was identified by James L. Luteyn as <tp:taxon-name><tp:taxon-name-part taxon-name-part-type="genus">Psammisia</tp:taxon-name-part> <tp:taxon-name-part taxon-name-part-type="uncertainty-rank">aff.</tp:taxon-name-part> <tp:taxon-name-part taxon-name-part-type="species">orthoneura</tp:taxon-name-part></tp:taxon-name>. This specimen (<italic>Luteyn 12330</italic>) may belong to <italic><tp:taxon-name><tp:taxon-name-part taxon-name-part-type="genus">Psammisia</tp:taxon-name-part> <tp:taxon-name-part taxon-name-part-type="species">pseudoverticillata</tp:taxon-name-part></tp:taxon-name></italic>. However, the flowers are too immature to make an accurate identification given slight differences in leaf shape.</p></tp:treatment-sec><ref-list><ref id="B10"><mixed-citation xmlns:xlink="http://www.w3.org/1999/xlink" xlink:type="simple"><person-group><name name-style="western"><surname>Pedraza-Peñalosa</surname><given-names>P</given-names></name></person-group> (<year>2008</year>) <article-title>Three New Species of <italic><tp:taxon-name><tp:taxon-name-part taxon-name-part-type="genus">Disterigma</tp:taxon-name-part></tp:taxon-name></italic> (<tp:taxon-name><tp:taxon-name-part taxon-name-part-type="family">Ericaceae</tp:taxon-name-part></tp:taxon-name>: <tp:taxon-name><tp:taxon-name-part taxon-name-part-type="tribe">Vaccinieae</tp:taxon-name-part></tp:taxon-name>) from western Colombia, with comments on morphological terminology.</article-title><source>Brittonia</source><volume>60</volume>: <fpage>1</fpage>–<lpage>10</lpage>. doi: <ext-link ext-link-type="doi" xlink:href="10.1007/s12228-008-9006-3" xlink:type="simple">10.1007/s12228-008-9006-3</ext-link></mixed-citation></ref></ref-list></tp:taxon-treatment>
