# Supplementary material for: New blueberry and mortiño relatives (Ericaceae) from northwestern Colombia
Source: PhytoKeys. 2015 Apr 22;(49):33–58. doi: 10.3897/phytokeys.49.8383 (PMC4432232; doi:10.3897/phytokeys.49.8383)
Supplement: XML Treatment for Psammisia sophiae [file phytokeys.49.8383-treatment3.xml]

<!DOCTYPE tp:taxon-treatment
  PUBLIC "-//TaxonX//DTD Taxonomic Treatment Publishing DTD v0 20100105//EN" "tax-treatment-NSO.dtd">
<tp:taxon-treatment xmlns:tp="http://www.plazi.org/taxpub"><tp:treatment-meta><kwd-group><label>Taxon classification</label><kwd><named-content content-type="kingdom">Plantae</named-content></kwd><kwd><named-content content-type="order">Ericales</named-content></kwd><kwd><named-content content-type="family">Ericaceae</named-content></kwd></kwd-group><mixed-citation publication-type="journal"><person-group><name><surname>Pedraza-Peñalosa</surname><given-names>Paola</given-names></name></person-group><article-title>New blueberry and <italic>mortiño</italic> relatives (<tp:taxon-name><tp:taxon-name-part taxon-name-part-type="family">Ericaceae</tp:taxon-name-part></tp:taxon-name>) from northwestern Colombia</article-title><source>PhytoKeys</source><day>22</day><month>4</month><year>2015</year><volume>2015</volume><issue>49</issue><fpage>33</fpage><lpage>58</lpage><pub-id pub-id-type="doi">10.3897/phytokeys.49.8383</pub-id></mixed-citation></tp:treatment-meta><tp:nomenclature><tp:taxon-name>
                            <tp:taxon-name-part taxon-name-part-type="genus">Psammisia</tp:taxon-name-part>
                            <tp:taxon-name-part taxon-name-part-type="species">sophiae</tp:taxon-name-part>
                            <object-id xmlns:xlink="http://www.w3.org/1999/xlink" content-type="ipni" xlink:type="simple">urn:lsid:ipni.org:names:77146697-1</object-id>
                        </tp:taxon-name><tp:taxon-authority>Pedraza</tp:taxon-authority><tp:taxon-status xmlns:xlink="http://www.w3.org/1999/xlink" xlink:type="simple">sp. nov.</tp:taxon-status><xref ref-type="fig" rid="F7">Figures 7</xref><xref ref-type="fig" rid="F8">, 8</xref></tp:nomenclature><tp:treatment-sec sec-type="Diagnosis"><title>Diagnosis.</title><p><italic><tp:taxon-name><tp:taxon-name-part taxon-name-part-type="genus">Psammisia</tp:taxon-name-part> <tp:taxon-name-part taxon-name-part-type="species">sophiae</tp:taxon-name-part></tp:taxon-name></italic> differs from other <italic><tp:taxon-name><tp:taxon-name-part taxon-name-part-type="genus">Psammisia</tp:taxon-name-part></tp:taxon-name></italic> s.l. because of its extraordinary flowers of complex morphology and unusual color combination. The distal half of the globose corolla has five pronounced projections or ribs, which in combination with the Christmas candy cane color pattern impart the species its distinctive and unique look.</p></tp:treatment-sec><tp:treatment-sec sec-type="Type"><title>Type.</title><p>COLOMBIA. Antioquia: Municipio Urrao, Corregimiento La Encarnación, Parque Nacional Natural Las Orquídeas, camino entre el páramo del Almorzadero y la cabaña Calles, [<named-content xmlns:xlink="http://www.w3.org/1999/xlink" content-type="dwc:verbatimCoordinates" xlink:type="simple">6°31'N; 76°15'W</named-content>, 1400 m alt], 31 Jul 2011 (fl), <italic>P. Pedraza-Peñalosa, J. Betancur, M. F. González, R. Arévalo, D. Sanín, A. Zuluaga, A. Duque &amp; J. Serna 2490</italic> (holotype: COL!; isotype: NY! [NY02058403]).</p></tp:treatment-sec><tp:treatment-sec sec-type="Description"><title>Description.</title><p>Terrestrial or epiphytic <italic>shrubs</italic>, more or less erect, 0.5–0.6 m tall; stems vinaceous and shiny, terete to subterete, glabrous, bark smooth; twigs subterete, glabrous. Axillary buds compressed; prophylls 2, inconspicuous, valvate, ovate, 1–1.2 mm long, margin eciliate, apex acute, glabrous. <italic>Leaves</italic> alternate; petiole caniculate (more so distally), pulvinate almost along entire length, 1.4–2.2 cm long, glabrous; lamina subcoriaceous, very smooth and flexible, elliptic, 19–34.5 × 4.5–12.5 cm, base attenuate and decurrent, margin entire and eciliate, apex acuminate, discolor <italic>in vivo</italic> with the abaxial side contrastingly light green, when dry the abaxial side is still lighter but with a dark marginal band, adaxially apparently glabrous, the hairs inconspicuous (&lt; 0.5 mm long), unicellular and eglandular (all indumentum composed of this type of hair except when indicated), abaxially puberulous, the hairs with swollen bases that give them the aspect of minute punctuations; laminar glands absent; venation pinnate, with up to 3 visible orders in dry specimens, midrib adaxially raised and abaxially flat, 9–13 secondaries per side, these alternate or subopposite, evenly dispersed along the lamina, ascending, adaxially and abaxially slightly raised, brochidodromous. <italic>Inflorescence</italic> an axillary, solitary, 3–5-flowered raceme; inflorescence bracts, floral bract, and bracteoles alike, persistent, chartaceous, ovate, 1.2–1.4 × 1–1.5 mm, margin entire and eciliate, apex acute, glabrous on both sides, venation obscure; rachis magenta (fuchsia), 1.8–3 mm long, glabrous, a few inconspicuous warts at base; pedicel magenta (fuchsia), articulate with calyx, 7.5–13 mm long, glabrous although a few, small, glandular hairs at articulation; bracteoles 2, basal, opposite, only differing from other bracts in having an inconspicuous glandular margin. <italic>Flowers</italic> 5-merous, actinomorphic, diplostemonous. Calyx magenta (fuchsia) with the lobes whitish (more so in bud), cupuliform, 7.5–8 mm long (10.5–11 mm <italic>in vivo</italic>), glabrous; tube cupuliform, terete, 5.5–5.8 mm long (7.8–8.5 mm <italic>in vivo</italic>); limb erect, 2–2.2 mm long (2–3.2 mm <italic>in vivo</italic>); lobes deltate, 1.1 × 2.5 mm long (1.2–1.5 × 3.5–4 mm <italic>in vivo</italic>), with a thin glandular margin (excluding apex and sinuses) that is inconspicuous in dry specimens, margin eciliate, apex blunt acute; sinuses obtuse (U-shaped); aestivation unknown. Corolla fleshy, not bistratose, globose (but wider in the apical half), basal half terete, apical half with 5 deep, wide and blunt ribs that surpass the corolla lobes by 1.5–2 mm and which slightly connivent distally, the ribs opposite to corolla lobes, 4 mm long, 2 mm wide; basic corolla color dull white but magenta between the ribs, from their bases up to the lobes sinuses, and continuing along the very margin of the lobes, the color pattern is such that when observed from the top, the corolla seem to have stripes with a color combination that is reminiscent of a Christmas candy cane, total corolla length 10 mm (7.5 mm long in immature flowers), ca. 8 mm diam. (ca. 11 mm <italic>in vivo</italic>), ca. 2 mm wide at throat, glabrous within and without; lobes deltate, 1–1.5 × 1.5–1.6 mm, apex acute, slightly reflexed; aestivation valvate. <italic>Stamens</italic> 10, equal, ca. 5.5 mm long, included, not adherent to corolla; filaments free, triangular, 2–2.2 mm long, adaxially inconspicuously glabrate, abaxially glabrous; adjacent anthers differing moderately in width, ca. 5.2 mm long, the innermost with an incipient bump on each side of the connective; thecae 3.2–3.7 mm long, prognathous, without basal appendage, papillate; tubules 2, free, straight, 1.5–2 mm long, smooth, dehiscing by introrse slits almost as long as the tubules, 1.2–2 mm long. <italic>Ovary</italic> 5-locular; nectary not pulvinate or evident, top of ovary completely flat; style ca. 7 mm long, included; stigma punctiform. Immature <italic>berry</italic> green, 8 mm diam.; seeds numerous, isodiametric, black when dry, with mucilaginous coat; embryo apparently white.</p><fig id="F7" position="float" orientation="portrait"><label>Figure 7.</label><caption><p>Illustration of <italic><tp:taxon-name><tp:taxon-name-part taxon-name-part-type="genus">Psammisia</tp:taxon-name-part> <tp:taxon-name-part taxon-name-part-type="species">sophiae</tp:taxon-name-part></tp:taxon-name></italic>. <bold>A</bold> Branch with leaves, inflorescences and details of the darker colored leaf margin abaxially <bold>B</bold> Complete flower with pedicel and bracteoles <bold>C</bold> Lateral and top views of the corolla <bold>D</bold> Flower with the corolla removed to show the stamens arranged around the style <bold>E</bold> Stamens in abaxial, adaxial, and lateral views. [Drawn from the type.]</p></caption><graphic xmlns:xlink="http://www.w3.org/1999/xlink" xlink:href="phytokeys-049-033-g007.jpg" position="float" orientation="portrait" xlink:type="simple" id="oo_42596.jpg"/></fig><fig id="F8" position="float" orientation="portrait"><label>Figure 8.</label><caption><p><italic><tp:taxon-name><tp:taxon-name-part taxon-name-part-type="genus">Psammisia</tp:taxon-name-part> <tp:taxon-name-part taxon-name-part-type="species">sophiae</tp:taxon-name-part></tp:taxon-name></italic>. <bold>A</bold> Floral buds (top view) showing the distal ribs of the white corollas, which are magenta between the ribs <bold>B</bold> Top view of the inflorescence showing a flower at anthesis <bold>C</bold> Side view of the inflorescence showing a flower at anthesis <bold>D</bold> Branch with leaves, inflorescences and a detail of the pulvinate petioles. [Photos by P. Pedraza-Peñalosa.]</p></caption><graphic xmlns:xlink="http://www.w3.org/1999/xlink" xlink:href="phytokeys-049-033-g008.jpg" position="float" orientation="portrait" xlink:type="simple" id="oo_42597.jpg"/></fig></tp:treatment-sec><tp:treatment-sec sec-type="Distribution and ecology"><title>Distribution and ecology.</title><p><italic><tp:taxon-name><tp:taxon-name-part taxon-name-part-type="genus">Psammisia</tp:taxon-name-part> <tp:taxon-name-part taxon-name-part-type="species">sophiae</tp:taxon-name-part></tp:taxon-name></italic> is endemic to Antioquia (Colombia) and it has only been collected in Las Orquídeas National Park. It is known to flower in December and July and fruit in January. It grows in conserved humid premontane forests at 1160–1400 m.</p></tp:treatment-sec><tp:treatment-sec sec-type="Etymology"><title>Etymology.</title><p>Named after my daughter, Sofia Varón, an equally beautiful bloom.</p></tp:treatment-sec><tp:treatment-sec sec-type="Preliminary conservation status"><title>Preliminary conservation status.</title><p><italic><tp:taxon-name><tp:taxon-name-part taxon-name-part-type="genus">Psammisia</tp:taxon-name-part> <tp:taxon-name-part taxon-name-part-type="species">sophiae</tp:taxon-name-part></tp:taxon-name></italic> is only known from collections made in Las Orquídeas National Park. Despite collecting in that protected reserve for many years only a few specimens have been procured. This species seems to prefer conserved premontane forests. Currently, these forest, and the park in general, specially toward lower elevations, suffer from degradation product of human activities (agriculture, selective logging, livestock). I consider this species vulnerable due to the small area it occupies, its perceived scarcity, and current habitat threats.</p></tp:treatment-sec><tp:treatment-sec sec-type="Discussion"><title>Discussion.</title><p>Although vegetatively similar, <italic><tp:taxon-name><tp:taxon-name-part taxon-name-part-type="genus">Psammisia</tp:taxon-name-part> <tp:taxon-name-part taxon-name-part-type="species">sophiae</tp:taxon-name-part></tp:taxon-name></italic> can be told apart from <italic><tp:taxon-name><tp:taxon-name-part taxon-name-part-type="genus">Psammisia</tp:taxon-name-part> <tp:taxon-name-part taxon-name-part-type="species">panamensis</tp:taxon-name-part></tp:taxon-name></italic>, not only because of their strikingly dissimilar flowers (obconic, terete, and with transversal bands of red, black and white in the latter), but also because the leaves of <italic><tp:taxon-name><tp:taxon-name-part taxon-name-part-type="genus">Psammisia</tp:taxon-name-part> <tp:taxon-name-part taxon-name-part-type="species">panamensis</tp:taxon-name-part></tp:taxon-name></italic> are glabrous and when dried, the lamina has a black-bluish tint on both sides (vs. hairs present, lamina drying brownish with a distinctive dark marginal band abaxially in <italic><tp:taxon-name><tp:taxon-name-part taxon-name-part-type="genus">Psammisia</tp:taxon-name-part> <tp:taxon-name-part taxon-name-part-type="species">sophiae</tp:taxon-name-part></tp:taxon-name></italic>), its petioles are not caniculate (vs. caniculate), and its rachis, bracts, bracteoles, and pedicel are longer.</p></tp:treatment-sec><tp:treatment-sec sec-type="Specimens examined"><title>Specimens examined.</title><p><bold>COLOMBIA. Antioquia:</bold> Municipio Frontino, Parque Nacional Natural Las Orquídeas, Finca La Guadalupa, Quebrada Horacio, afluente del Río Venados, 1160 m, 1 Dec 1986 (fl), <italic>R. Callejas et al. 2937</italic> (NY!). Municipio Urrao, Corregimiento La Encarnación, Vereda Calles, Parque Nacional Natural Las Orquídeas, cabaña Calles, <named-content xmlns:xlink="http://www.w3.org/1999/xlink" content-type="dwc:verbatimCoordinates" xlink:type="simple">6°31'09.1"N; 76°15'08.4"W</named-content>, 1357 m, 25 Jan 2011 (fr), <italic>P. Pedraza-Peñalosa et al. 1951</italic> (COL!, MO!, NY!); Corregimiento La Encarnación, Vereda Calles, Parque Nacional Natural Las Orquídeas, finca de Alfonso Pino, entre la divisoria de las quebradas La Virola y El Bosque, al NW de la cabaña Calles, <named-content xmlns:xlink="http://www.w3.org/1999/xlink" content-type="dwc:verbatimCoordinates" xlink:type="simple">6°31'35"N; 76°15'50"W</named-content>, 1450–1470 m, 27 Jan 2011 (fl, fr), <italic>P. Pedraza-Peñalosa et al. 2014</italic> (COL!).</p><!--PageBreak--></tp:treatment-sec></tp:taxon-treatment>
